# Supplementary material for: A common neuronal ensemble in nucleus accumbens regulates pain-like behaviour and sleep
Source: Nat Commun. 2023 Aug 5;14:4700. doi: 10.1038/s41467-023-40450-3 (PMC10404280; doi:10.1038/s41467-023-40450-3)
Supplement: Supplementary file 4 — Source Data [file 41467_2023_40450_MOESM4_ESM.xlsx]

## Sheet: Figure 1
Figure 1
			Panel i	Spikes/s
				Sh-Ided			CCI-Ided			CCI-UI
				Before	After		Before	After		Before	After
				6.92002	5.67442		22.7355	35.4638		3.60131	4.32158
				5.00642	4.65597		23.3145	33.6769		2.84053	3.12458
				4.73123	5.34629		24.1902	40.4796		2.55971	2.12456
				4.00565	4.52638		20.9504	45.7689		3.45662	3.21466
				5.51987	6.78944		28.575	38.5755		5.48572	5.32115
				7.87333	6.45613		26.1637	23.4542		7.96757	7.48951
				4.23153	3.46986		11.4841	30.8957		2.7476	3.21469
				3.26013	3.42313		15.9888	29.3464		3.31928	4.21549
				4.27052	5.12463		18.562	41.3463		5.39326	5.23146
				2.14064	2.3547		13.3727	37.652		9.43047	9.14756
				2.83957	2.35684		11.8545	34.4625		3.28892	3.12448
				1.53418	1.42679		10.706	9.41895		1.81579	2.12447
				5.28156	5.12311		8.12609	18.3699		6.54155	6.21448
				1.32764	1.24799		16.8428	15.6955		2.79546	3.21477
				2.95547	3.4579		18.5825	24.3699		3.66507	4.21484
				6.92083	8.78945		15.3814	34.7654		3.41272	4.13099
				3.30932	3.21004		18.263	16.4635		4.61641	6.41256
				8.71777	8.45624		25.5491	23.148
				6.54057	6.21354		25.0032	28.7537
				2.67132	3.12544		14.7828	39.4081
				1.63045	1.54892		14.5951	24.6416
				1.86781	2.14799		12.6249	28.8125
				5.04962	3.60021		14.2184	36.468
				3.2196	4.8489		18.0189	41.6392
				4.98767	5.59045		15.3932	44.3573
				4.28783	5.1246		11.1691	36.0378
				5.3179	3.68966		12.4524	35.3965
				4.40206	4.77899		14.2766	31.0753
				7.02166	6.18128
				4.08726	5.07566
				3.82406	5.68317
				4.08228	4.28124
				1.54625	2.50613
				3.24846	3.54836
	Panel k	Spikes/s
		Wake				NREM				REM
		Sh-Ided	CCI-Ided	CCI-UI		Sh-Ided	CCI-Ided	CCI-UI		Sh-Ided	CCI-Ided	CCI-UI
		3.12044	12.5989	3.20348		0.229567	3.51464	6.92122		0.711871	5.32285	6.70938
		6.31306	18.5931	2.49159		0.29073	5.70453	4.5741		0.339939	9.13681	3.8299
		4.25219	9.98748	1.3595		1.10441	4.40445	2.42598		2.35557	4.36075	1.3527
		2.0588	18.4824	0.337225		0.500329	5.537	0.723109		1.19178	8.07162	0.34582
		3.37637	25.1645	4.28284		0.395112	3.87513	4.77059		0.646037	10.8134	2.51013
		4.51088	11.9558	6.67243		1.30724	2.9247	2.69594		2.40469	6.74164	1.28212
		2.08906	14.933	1.23847		0.630178	6.28798	2.43003		1.18953	8.51275	2.16667
		2.33235	12.0498	5.5848		4.02544	4.94216	7.96673		1.86875	9.21738	5.53536
		4.0134	17.208	2.54874		3.75767	5.28307	2.31082		2.63225	10.6647	1.59062
		6.38868	11.1162	8.22094		7.22032	5.12199	7.4188		3.42484	9.77918	5.14907
		1.26531	10.8861	4.30769		1.99991	3.98076	4.36417		1.00345	6.35123	3.10398
		2.70968	10.6147	6.19568		3.83349	2.53519	6.55122		1.51609	5.44663	2.63589
		3.77	9.7891	2.75099		3.17616	3.29477	2.8967		0.664586	6.18936	1.85875
		3.12614	22.313	2.98115		3.47154	4.51989	2.03379		2.30547	10.9146	2.5859
		9.30722	27.4025	1.05931		10.5675	8.68089	1.05791		10.8451	15.2439	0.322669
		3.547	17.3394	2.8631		3.00122	2.59188	3.46069		2.41133	12.8173	1.29976
		4.99088	11.4086	0.207331		6.09407	2.81628	0.521757		6.8382	6.87974	0.299946
		2.16057	9.02688			4.08328	3.29872			5.30045	9.5941
		2.84058	7.46378			3.62091	1.57496			5.8412	5.63023
		5.73321	11.6021			8.70698	3.07262			17.518	10.1732
		4.51542	10.7919			1.16359	3.30862			0.446073	10.9126
		1.36557	11.1968			1.54205	2.1974			1.63218	7.93607
		7.28244	14.4625			1.01975	5.35804			0.261491	11.4
		1.77233	12.4189			2.55935	4.04934			5.65539	8.6401
		1.1844	5.83894			2.5983	4.06456			3.948	1.32476
		3.74291	9.00574			4.81569	6.22407			6.5595	4.19924
		1.36557	15.8761			1.54205	9.84706			1.63218	11.123
		1.77233	15.3088			2.55935	8.28693			5.65539	6.84876
		1.1844				2.5983				3.948
		1.59458				3.67388				6.72357
		1.56567				1.47603				0.585079
		3.18559				2.9175				3.05871
		3.35152				3.49715				4.68064
		1.38805				3.43642				4.65101
			Panel l	Sh-Ided			CCI-Ided			CCI-UI
				(W - NR)	(R - NR)		(W - NR)	(R - NR)		(W - NR)	(R - NR)
				/(W + NR)	/(R + NR)		/(W + NR)	/(R + NR)		/(W + NR)	/(R + NR)
				0.862945	0.512305		0.563766	0.204606		-0.367195	-0.0155417
				0.911951	0.0780267		0.530445	0.231265		-0.294735	-0.0885537
				0.587645	0.36161		0.387928	-0.00498563		-0.281728	-0.284038
				0.608985	0.408635		0.538956	0.186251		-0.363928	-0.35296
				0.790474	0.241007		0.733114	0.47236		-0.0538744	-0.310472
				0.550631	0.295655		0.606907	0.394869		0.424458	-0.355405
				0.536504	0.307385		0.407381	0.150314		-0.324811	-0.0572946
				-0.266302	-0.3659		0.418294	0.301932		-0.175768	-0.180074
				0.0329084	-0.176123		0.530207	0.337455		0.0489582	-0.184599
				-0.0611102	-0.356546		0.369144	0.312539		0.0512882	-0.180598
				-0.224977	-0.331779		0.46448	0.22943		-0.00651376	-0.168742
				-0.171753	-0.433193		0.614418	0.364759		-0.0278929	-0.426177
				0.0854923	-0.653928		0.496361	0.305203		-0.0258004	-0.218265
				-0.0523519	-0.201847		0.663108	0.414313		0.188908	0.119511
				-0.0634093	0.0129663		0.518843	0.274317		0.000658471	-0.53256
				0.0833474	-0.108987		0.739918	0.663593		-0.0944988	-0.453932
				-0.0995212	0.0575409		0.604034	0.419085		-0.431259	-0.269941
				-0.307937	0.129711		0.464737	0.488286
				-0.120765	0.234651		0.65151	0.562827
				-0.205937	0.335977		0.581237	0.53606
				0.590213	-0.445757		0.530709	0.534693
				-0.0606983	0.0283946		0.671888	0.566308
				0.754341	-0.591817		0.459345	0.360542
				-0.18169	0.376888		0.508226	0.361779
				-0.373781	0.206177		0.179167	-0.508376
				-0.125345	0.153299		0.182647	-0.19426
				-0.0606983	0.0283946		0.234381	0.0608452
				-0.18169	0.376888		0.297591	-0.0950186
				-0.373781	0.206177
				-0.394668	0.293312
				0.029472	-0.432267
				0.0439281	0.0236286
				-0.0212631	0.14472
				-0.42458	0.150183

## Sheet: Figure 2
Figure 2
	NAc-ensemble-ChR2
	Panel c	PWL (s)					Panel d	PWT (g)
		BL	Off	On				BL	Off	On
		11.85	5.079	2.349				0.65	0.49	0.09
		12.04	4.407	3.999				0.51	0.34	0.07
		8.97	3.869	3.103				0.49	0.25	0.11
		9.87	5.246	3.628				0.41	0.21	0.07
		11.26	7.735	4.608				0.61	0.25	0.03
		10.09	6.366	4.186				0.51	0.34	0.07
		8.96	5.308	4.244				0.51	0.21	0.03
		9.49	6.135	4.767				0.65	0.35	0.05
		10.28	5.271	3.557				0.78	0.47	0.25
		8.85	4.979	3.732				0.87	0.49	0.11
		8.65	3.573	2.971				0.41	0.25	0.04
		10.62	4.494	3.633				0.49	0.11	0.15
		10.21	4.053	3.766				0.61	0.16	0.11
		11.49	3.881	3.348				0.78	0.22	0.13
	non-ensemble-ChR2
	Panel i	PWL (s)					Panel j	PWT (g)
		BL	Off	On				BL	Off	On
		9.67	4.99	5.28				0.98	0.25	0.18
		11.4	7.79	7.19				0.65	0.11	0.25
		10.64	5.51	8.62				0.51	0.49	0.51
		11.74	7.84	6.17				0.87	0.21	0.25
		13.1	3.9	3.58				0.51	0.25	0.25
		10.41	10.01	10.79				0.51	0.41	0.41
		8.98	5.64	5.89				0.78	0.13	0.13

## Sheet: Figure 3
Figure 3
	Panel b	PWT (g)
		Saline										CFA
		-1	3	6	9	12	20	24	Pre	Laser	Post	-1	3	6	9	12	20	24	Pre	Laser	Post
		0.34	0.51	0.51	0.38	0.49	0.51	0.51	0.41	0.65	0.29	0.51	0.39	0.25	0.25	0.49	0.65	0.51	0.65	0.18	0.65
		0.51	0.41	0.65	0.41	0.57	0.65	0.25	0.5	0.18	0.3	0.38	0.13	0.06	0.21	0.38	0.34	0.65	0.51	0.25	0.51
		0.32	0.51	0.25	0.5	0.38	0.18	0.32	0.25	0.18	0.25	0.51	0.06	0.07	0.05	0.21	0.25	0.65	0.34	0.18	0.49
		0.51	0.57	0.65	0.25	0.34	0.41	0.51	0.65	0.65	0.65	0.87	0.16	0.19	0.21	0.25	0.18	0.38	0.65	0.11	0.38
		0.38	0.5	0.65	0.49	0.49	0.65	0.38	0.65	0.65	0.34	0.41	0.18	0.16	0.04	0.18	0.25	0.25	0.34	0.16	0.25
		0.5	0.65	0.38	0.34	0.65	0.65	0.38	0.65	0.41	0.5	0.25	0.25	0.13	0.16	0.11	0.16	0.25	0.38	0.34	0.41
		0.49	0.65	0.38	0.65	0.41	0.57	0.38	0.49	0.65	0.65	0.38	0.29	0.18	0.16	0.06	0.13	0.38	0.57	0.16	0.51
		0.87	0.65	0.51	0.38	0.51	0.38	0.65	0.65	0.51	0.25	0.38	0.25	0.25	0.05	0.11	0.05	0.38	0.18	0.04	0.25
		0.38	0.65	0.49	0.38	0.51	0.25	0.57	0.41	0.5	0.5	0.5	0.18	0.09	0.25	0.25	0.13	0.51	0.65	0.11	0.5
		0.57	0.5	0.61	0.49	0.65	0.65	0.51	0.29	0.5	0.65	0.65	0.21	0.34	0.25	0.19	0.16	0.57	0.51	0.25	0.49
		0.49	0.65	0.34	0.65	0.5	0.65	0.18	0.51	0.49	0.34	0.25	0.06	0.16	0.13	0.25	0.25	0.25	0.38	0.18	0.65
		0.38	0.49	0.65	0.38	0.65	0.5	0.38	0.57	0.51	0.65	0.49	0.18	0.21	0.21	0.13	0.38	0.34	0.65	0.25	0.51
		0.65	0.51	0.49	0.65	0.65	0.49	0.65	0.65	0.49	0.49	0.34	0.11	0.16	0.05	0.16	0.11	0.41	0.34	0.16	0.57
	Panel c	PWT (g)						Panel g	Overlap (%)
		BL	Pre	Laser	Post				Saline		CFA
		0.51	0.65	0.18	0.65				/ChR2-mCherry	c-Fos+	/ChR2-mCherry	c-Fos+
		0.38	0.51	0.25	0.51				11.7647	4.70588	95	81.7204
		0.51	0.34	0.18	0.49				11.1111	4.6729	94.4882	85.7143
		0.87	0.65	0.11	0.38				7.69231	3.15789	98.1818	87.8049
		0.41	0.34	0.16	0.25				14.2857	6.25	93.3333	97.9021
		0.25	0.38	0.34	0.41				10.4167	5.15464	95.6989	83.1776
		0.38	0.57	0.16	0.51						91.5493	90.2778
		0.38	0.18	0.04	0.25
		0.5	0.65	0.11	0.5
		0.65	0.51	0.25	0.49
		0.25	0.38	0.18	0.65
		0.49	0.65	0.25	0.51
		0.34	0.34	0.16	0.57

## Sheet: Figure 4
Figure 4
	NAc-ensemble-eNpHR
	Panel b	PWL (s)						Panel c	PWT (g)
		BL	Pre	Laser	Post				BL	Pre	Laser	Post
		14.14	4.48	10.32	4.69				0.41	0.17	0.25	0.16
		9.96	3.65	11.47	3.01				0.41	0.18	0.25	0.21
		12.57	4.08	10.74	4.49				0.51	0.16	0.49	0.03
		10.73	4.1	12.82	5.86				0.41	0.11	0.38	0.05
		12.19	4.59	9.63	3.51				0.25	0.21	0.65	0.05
		12.51	4.33	7.91	3.27				0.49	0.16	0.51	0.07
		16.31	3.43	8.19	3.31				0.65	0.11	0.41	0.06
		14.83	4.83	9.61	6.16				0.38	0.25	0.49	0.05
		10.15	3.17	7.63	6.37				0.51	0.25	0.65	0.25
		8.88	5.07	9.05	5.75				0.65	0.25	0.98	0.34
		9.29	4.86	9.96	5.49				0.49	0.16	0.41	0.11
		10.57	3.75	9.46	2.14				0.21	0.09	0.34	0.16
		8.97	6.82	11.05	7.16				0.21	0.03	0.51	0.05
		9.79	7.16	12.74	8.57				0.25	0.19	0.25	0.09
		7.35	5.92	12.64	5.81				0.25	0.13	0.25	0.03
		10.76	6.09	11.47	5.76				0.25	0.34	0.87	0.04

## Sheet: Figure 5
Figure 5			Overlap (%)
			Panel c	D1		D2
				/ChR2 mCherry	/D1	/ChR2 mCherry	/D2
				76.0417	74.4898	18.3673	13.6364
				78.5714	72.3684	17.3333	15.5689
				81.8182	76.9231	20.1342	18.1818
				80.8824	75.8621	22.4599	18.4211
				86.3158	76.6355	15.4639	13.5747
	NAcD1-hChR2
	Panel d	PWL (s)						Panel e	PWT (g)
		BL	Pre	Laser	Post				BL	Pre	Laser	Post
		12.03	4.62	3.91	5.62				0.65	0.11	0.07	0.11
		12.56	6.3	4.5	9.76				0.51	0.18	0.13	0.25
		11.27	10.14	3.73	5.66				0.38	0.34	0.16	0.38
		9.42	4.89	3.7	5				0.57	0.38	0.16	0.11
		11.85	6.03	3.39	4.12				0.34	0.16	0.05	0.13
		10.19	5.12	4.09	6.28				0.25	0.18	0.04	0.18
		11.01	5.05	3.07	7.52				0.34	0.25	0.11	0.34
		8.6	4.24	4.21	6.09				0.49	0.25	0.03	0.38
		9.31	7	3.28	4.77				0.57	0.18	0.06	0.25
		9.96	8.2	3.87	5.52				0.41	0.11	0.05	0.25
		10.18	3.85	2.98	3.89				0.25	0.16	0.11	0.18
	NAcD1-eNpHR
	Panel g	PWL (s)						Panel h	PWT (g)
		BL	Pre	Laser	Post				BL	Pre	Laser	Post
		12.9	5.65	14.2	4.57				0.25	0.16	0.51	0.16
		11.73	4.89	10.07	6.19				0.51	0.03	0.38	0.25
		9.82	5.22	11.42	5.94				0.76	0.18	0.41	0.16
		10	6.87	8.86	5.18				0.38	0.25	0.25	0.21
		11.07	3.53	9.34	4.89				0.34	0.16	0.65	0.25
		9.28	5	13.12	5.41				0.65	0.06	0.41	0.11
		11.79	6.28	12.01	5.47				0.65	0.21	0.51	0.25
		11.56	5.36	9.35	6.22				0.65	0.13	0.65	0.05
		11.57	6.32	12.42	7.07				0.49	0.13	0.57	0.09
		9.73	4.72	11.99	6.43				0.25	0.25	0.51	0.25
		10.05	6.35	7.66	6.37				0.41	0.18	0.38	0.11

## Sheet: Figure 6
Figure 6
	NAcD2-Cre-hChR2
	Panel a	PWL (s)						Panel b	PWT (g)
		BL	Pre	Laser	Post				BL	Pre	Laser	Post
		10.69	5.28	11.32	3.08				0.57	0.19	0.57	0.18
		14.24	5	9.35	4.53				0.51	0.25	0.65	0.18
		11.27	4.89	9.28	6.3				0.25	0.18	0.57	0.25
		13	4.99	7.37	5.65				0.51	0.06	0.41	0.11
		7.61	3.7	7.53	3.36				0.25	0.25	0.57	0.29
		11.41	3.22	9.1	4.64				0.49	0.16	0.65	0.05
		9.41	5.37	9.57	5.44				0.65	0.05	0.64	0.09
		14.23	5.24	10.41	5.53				0.5	0.21	0.49	0.25
		12.24	8.59	12.51	9.09				0.51	0.25	0.76	0.23
		12.11	5.41	11.3	7.06				0.41	0.18	0.38	0.21
		10.08	5.53	13.62	6.5				0.41	0.16	0.41	0.18
		10.36	8.19	7.59	4.65				0.65	0.13	0.65	0.25
		10.44	3.39	12.21	5.35				0.38	0.07	0.25	0.05
	NAc-ensemble-D2-ChR2
	Panel g	PWL (s)						Panel h	PWT (g)
		BL	Pre	Laser	Post				BL	Pre	Laser	Post
		10.19	5.63	5.12	6.08				0.51	0.32	0.09	0.25
		12.48	5.71	4.36	6.39				0.41	0.3	0.18	0.25
		13.96	6.56	3.39	6.25				0.65	0.18	0.13	0.18
		12.89	6.68	5.41	5.91				0.51	0.16	0.04	0.18
		8.91	6.45	5.14	5.92				0.38	0.13	0.03	0.25
		9.12	6.51	4.98	5.85				0.65	0.25	0.25	0.18
		8.02	8.39	4.26	7				0.78	0.18	0.06	0.18
		11.23	7.28	7.15	8.57				0.65	0.25	0.07	0.25
		8.29	6.71	4.19	5.4				0.49	0.1	0.03	0.04
		9.69	6.52	5.09	6.53				0.65	0.25	0.08	0.25
		9.68	4.67	4.25	5.49				0.65	0.16	0.04	0.16
		11.9	7.26	4.52	7.22				0.65	0.25	0.03	0.07
		11.13	6.53	3.18	5.45				0.87	0.38	0.07	0.18

## Sheet: Figure 7
Figure 7
		Panel h	Labeled cells (%)
			POA+NAc-ensemble+		VTA+NAc-ensemble+		POA+VTA+NAc-ensemble+
			/NAc-ensemble+		/NAc-ensemble+		/NAc-ensemble+
			55.45		63.64		30.69
			60.41		65.43		34.36
			59.27		66.84		39.64
			61.74		60.43		24.32
			67.52		56.26		30.28
		Mean=	60.878		62.52		31.858
		N=	5		5		5
		SE=	1.96376		1.89658		2.52483

## Sheet: Figure 8
Figure 8
NAc ensemble → POA-eNpHR
Panel d	PWL (s)						Panel e	PWT (g)
	BL	Pre	Laser	Post				BL	Pre	Laser	Post
	11.41	5.46	4.51	5.15				0.65	0.49	0.49	0.38
	10.07	3.32	7.55	5.36				0.51	0.18	0.18	0.25
	10.63	4.51	6.68	6.19				0.41	0.25	0.11	0.16
	11.3	4.96	4.89	6.13				0.38	0.11	0.25	0.25
	12.67	8.01	6.56	5.45				0.41	0.25	0.38	0.38
	11.71	7.59	4.92	3.87				0.51	0.25	0.18	0.08
	16.81	5.19	5.73	5.12				0.49	0.25	0.13	0.25
	13.75	5.6	5.59	5.54				0.38	0.34	0.25	0.18
	10.76	7.67	7.76	5.5				0.38	0.25	0.18	0.18
	8.14	4.73	7.3	6.66				0.65	0.13	0.13	0.05
	10.71	6.12	6.02	7.72				0.51	0.38	0.13	0.38
	10.84	5.66	6.1	5.85				0.51	0.18	0.25	0.21
	13.7	6.74	5.11	5.72				0.38	0.18	0.25	0.34
	12.5	6.01	6.48	6.46				0.49	0.09	0.11	0.13
NAc ensemble → VTA-eNpHR
Panel j	PWL (s)						Panel k	PWT (g)
	BL	Pre	Laser	Post				BL	Pre	Laser	Post
	10.27	5.36	3.98	4.63				0.51	0.21	0.18	0.34
	11.81	5.64	3.37	7.65				0.49	0.11	0.09	0.3
	9.53	6.89	4.44	5.39				0.65	0.34	0.25	0.25
	13.63	5.51	3.09	5.44				0.34	0.18	0.11	0.25
	11.3	5.02	2.12	6.75				0.5	0.25	0.13	0.25
	10.78	4.07	2.8	6.29				0.51	0.25	0.05	0.11
	11.71	4.85	2.49	5.07				0.49	0.21	0.13	0.16
	12.81	7.29	3.2	5.57				0.65	0.57	0.15	0.25
	14.75	5.06	3.4	5.33				0.38	0.3	0.15	0.18
	10.76	6.48	4.41	7.47				0.38	0.18	0.11	0.3
	9.14	5.73	4.57	5.07				0.41	0.1	0.08	0.16
	11.71	5.13	4.74	6.51				0.51	0.51	0.27	0.34
	10.76	5.12	4.35	5.09				0.51	0.16	0.06	0.38

## Sheet: S Fig. 1
Supplementary figure 1
	Panel b	PWL (s)													Panel c	PWT (g)
		pre-CCI		CCI-3d		CCI-7d		CCI-14d		CCI-21d						pre-CCI		CCI-3d		CCI-7d		CCI-14d		CCI-21d
		Sham	CCI	Sham	CCI	Sham	CCI	Sham	CCI	Sham	CCI					Sham	CCI	Sham	CCI	Sham	CCI	Sham	CCI	Sham	CCI
		9.06	8.5	7.43	5.54	8.41	3.47	10.44	4.36	11.31	4.65					0.49	0.61	0.38	0.25	0.53	0.18	0.61	0.21	0.65	0.41
		9	8.54	9.71	3.43	8.01	3.43	9.64	5.18	11.96	5.78					0.34	0.65	0.65	0.11	0.41	0.16	0.61	0.09	0.65	0.18
		7.97	8.62	7.94	3.94	7.72	7.37	8.92	4.58	9.02	6.9					0.38	0.41	0.51	0.19	0.57	0.09	0.65	0.16	0.65	0.25
		9.23	8.95	7.48	3.61	8.41	5.81	10.47	5.93	10.22	7.22					0.4	0.38	0.49	0.18	0.57	0.13	0.51	0.18	0.38	0.13
		9.36	8.44	8.53	4.98	8.04	4.06	9.56	6.16	7.64	5.93					0.38	0.51	0.65	0.25	0.41	0.11	0.65	0.34	0.57	0.16
		7.97	9.11	8.76	3.23	7.48	3.48	8.14	3.99	8.89	4.45					0.61	0.38	0.61	0.09	0.43	0.25	0.34	0.09	0.48	0.25
		9.36	7.81	9.91	3.21	8.04	5.87	8.16	3.94	8.12	4.95					0.57	0.41	0.57	0.19	0.65	0.18	0.51	0.16	0.34	0.13
		8.93	8.5	7.37	3.18	7.7	6.78	9.3	4.26	10.24	4.43					0.65	0.61	0.41	0.25	0.41	0.13	0.65	0.11	0.49	0.18
		7.81	8.54	6.99	5.82	8.29	3.62	8.2	4.24	11.47	4.05					0.38	0.65	0.38	0.25	0.41	0.11	0.38	0.21	0.51	0.25
		9	10	10.39	4	9.23	3.68	9.38	3.83	10.32	5.82					0.4	0.41	0.38	0.21	0.41	0.25	0.49	0.16	0.51	0.25
		9.91	8.62	7.91	7.8	9.95	5.69	8.57	4.18	9.57	4.16					0.38	0.38	0.64	0.25	0.41	0.25	0.57	0.18	0.34	0.2
		9.23	7.97	9.07	8.45	9.76	5.73	10.42	4.53	8.26	5.05					0.51	0.51	0.65	0.41	0.65	0.38	0.57	0.34	0.41	0.51
		10.2	8.95	11.04	6.47	10.47	5.01	8.97	4.8	9.42	4.54					0.49	0.31	0.38	0.13	0.65	0.13	0.38	0.13	0.41	0.12
		8.76	9.06	8.33	5.2	8.14	4.63	9	5.22	9.98	5.47					0.49	0.32	0.49	0.09	0.65	0.13	0.65	0.09	0.49	0.19
		9.98		8.96		9.06		9.06		10.65						0.61		0.57		0.65		0.38		0.59
		9.06		12.4		8.45		7.51		7.07						0.57		0.57		0.57		0.49		0.64
	Panel e1	Wake
		Sham												CCI
		2	4	6	8	10	12	14	16	18	20	22	24	2	4	6	8	10	12	14	16	18	20	22	24
		16.3	44.7859	4.61538	19.9874	5.09701	16.3791	62.3719	34.3099	56.3394	25.5229	21.8303	27.091	38.9465	35.6968	41.8534	66.3345	48.0706	46.2441	78.3917	46.4725	47.8899	81.6968	83.1944	49.4678
		11.0631	6.95953	24.9817	27.6141	34.3693	40.7801	62.6009	39.9727	18.0145	49.9302	50.0075	28.6407	52.1756	53.5434	47.1506	23.4229	41.9058	48.2538	92.9861	57.1101	62.1145	67.4306	62.3603	67.577
		22.1683	14.3824	30.7221	42.787	33.1547	21.7994	78.4446	82.8066	37.2905	82.9196	63.3485	36.9592	90.4163	77.3895	27.0985	61.977	75.4605	16.8916	45.223	62.6853	70.5418	54.7354	92.8472	53.3782
		36.6059	44.1886	30.8446	73.3782	32.4432	35.676	38.4237	24.6646	59.8431	90.2083	65.0694	35.6607	72.8003	76.3465	45.8258	88.8424	82.8391	34.2179	91.2471	80.4861	34.2793	27.1167	65.1842	84.6047
		29.4428	37.6035	9.47742	12.819	28.2841	66.6203	28.8385	59.5539	37.7918	42.4244	56.351	63.4028	32.1009	54.8522	60.63	36.375	19.3803	40.6687	79.011	48.6767	39.8178	37.1655	51.0322	79.2174
		45.961	24.2823	15.9796	20.6038	34.6272	52.7917	41.6031	33.6767	37.3573	43.9944	62.017	53.5015	24.8036	23.8388	25.3801	42.233	33.6219	27.028	100	68.125	76.5898	31.8302	41.8837	50.9063
		11.2537	16.0751	25.1282	15.1719	36.3279	24.6255	21.7822	43.6088	72.2572	34.5897	44.8064	65.6297	38.0714	60.0047	37.9554	51.6354	47.2824	35.9383	85.3472	60.3975	24.5177	89.9876	53.6908	45.8027
		12.958	19.5395	21.5424	25.1242	7.23706	9.93399	72.468	65.4303	66.7967	39.7977	37.0249	49.3573	72.3611	56.3542	44.91	40.0757	33.4334	45.4796	87.3435	99.7925	67.2583	79.2739	64.4735	30.9333
		26.299	39.229	12.9431	36.9278	9.01455	18.9056	62.0034	36.2358	30.8487	42.9666	18.5006	43.6679	69.6379	38.0921	19.4472	33.9578	36.0986	43.3691	91.875	41.6128	100	39.1173	47.4886	49.5588
		37.8359	18.2198	16.164	45.4827	15.7461	27.095	55.8918	38.4791	37.7878	33.4971	39.3893	39.8423	79.4197	34.8358	54.3378	53.3454	44.1504	17.5592	96.796	65.1464	93.7909	63.0137	52.5768	36.3857
		27.6551	14.9025	24.2678	26.02	21.9868	27.507	72.3377	77.9114	31.0284	38.6725	60.8811	71.9798	37.8359	74.5113	76.3924	54.2361	65.6944	38.5076	98.4572	98.4707	85.5207	85.1389	46.1402	70.0039
		39.22	36.1512	21.9895	29.0464	16.4947	40.0558	57.2754	82.9086	30.3167	30.7675	23.5147	85.0694	42.6848	37.4753	37.0728	54.5772	56.2399	49.0276	70.7639	81.3531	74.6281	90.9344	54.1746	36.1627
		56.243	52.6756	26.8469	44.5855	46.6207	40.5391	39.9196	42.7227	22.4947	28.9769	24.3136	51.5407	69.0802	33.2302	39.9412	47.9777	55.1174	62.0474	86.7361	71.2578	35.2731	57.0895	49.7637	44.3039
		31.6262	36.8056	18.9375	56.243	52.6756	26.8469	59.8611	29.1323	32.8184	25.1906	46.4392	56.0902	59.2121	48.7039	61.0492	72.3597	34.3813	16.234	79.4568	83.9156	83.7348	83.0829	47.1528	32.3386
		86.3889	39.6977	58.4827	38.4454	43.227	30.9958	41.2475	39.3741	38.8496	34.0735	39.6004	73.043
		77.5721	82.6454	40.0338	24.3205	36.8993	39.6093	69.2291	66.1969	49.8601	70.1487	70.6403	61.1324
	Panel f1	NREM
		Sham												CCI
		2	4	6	8	10	12	14	16	18	20	22	24	2	4	6	8	10	12	14	16	18	20	22	24
		71.3932	47.0373	81.8881	74.1125	87.2303	77.9432	34.2947	61.5674	40.102	64.0859	70.2914	67.3617	54.9782	57.1686	52.623	32.1339	45.3138	46.4275	18.4004	44.1354	46.3839	17.0497	16.8056	46.8102
		84.689	87.1213	67.1105	62.4946	56.6449	51.6229	37.3991	56.1057	80.3025	43.0866	45.1872	58.1927	39.3862	42.3551	26.9931	64.2752	53.7734	45.9371	7.01389	39.0629	29.6383	27.8472	29.8883	26.1205
		68.5154	78.8954	63.9646	54.6542	62.057	67.8294	20.5109	16.7767	55.0978	15.6857	28.8784	53.1668	9.58372	22.6105	64.6327	35.4642	24.5395	73.6371	49.6831	34.5299	22.905	39.3454	7.15278	39.5614
		54.4179	50.3007	59.6443	26.4109	62.4333	62.4799	55.8044	66.3128	32.9665	9.79167	30.5888	56.0657	25.3966	22.1214	47.3067	10.8787	16.8122	54.8883	8.7529	19.5139	59.3861	56.759	31.3065	9.70874
		57.5327	55.9252	85.4361	77.9814	65.1633	33.2406	60.8432	36.8658	52.3538	47.1684	39.7321	36.5972	61.6408	42.623	33.9127	54.7272	71.4111	54.7943	20.7109	48.3046	55.3073	53.662	43.6305	16.5691
		50.9053	68.2014	76.2811	75.1081	60.7096	47.2083	58.3969	61.7651	58.5826	50.419	36.0332	46.4985	62.2104	66.5908	64.3401	52.6352	59.864	65.7096	0	29.5139	19.9251	57.4388	49.1147	42.6943
		76.6419	73.9815	65.2283	72.1349	57.9562	66.5136	65.105	50.9006	23.9676	58.3894	50.1174	33.8849	49.2214	37.1242	53.3588	41.192	48.4487	56.0962	14.6528	33.825	65.8903	9.52558	42.8969	45.5126
		78.9498	75.2274	71.6463	65.9802	83.9272	79.9784	27.532	34.5697	30.5417	58.6934	60.1946	49.9479	27.6389	41.2781	50.907	53.3294	59.7463	49.012	7.44089	0	27.93	18.6395	33.5808	60.8312
		67.6	52.9148	74.8495	60.6778	90.0814	80.7452	35.9103	62.7838	64.6797	50.1393	67.0569	49.5451	29.3872	54.8121	70.7415	56.9976	57.5044	48.3115	8.125	53.8447	0	56.7453	49.0305	47.9313
		54.6718	69.3324	72.8385	46.3654	72.8498	65.014	40.9569	53.6807	47.9398	59.8069	56.2191	53.8635	20.5803	58.319	40.1981	42.2963	52.0891	73.6305	3.20399	32.2103	6.20915	33.9267	40.2803	56.1238
		63.4483	74.9304	68.689	62.4166	67.4123	64.3454	25.294	21.1123	57.4994	53.6601	34.3967	28.0202	52.4027	22.0081	15.27	45	33.0556	57.2275	1.54278	1.52932	14.4793	14.8611	48.248	28.0947
		52.5551	55.6912	66.8858	63.3595	75.1505	53.2942	34.9189	13.6191	69.4747	69.2325	71.6011	14.9306	54.5851	57.8234	56.9275	38.5754	40.2782	45.9029	29.2361	18.5054	23.3354	9.06555	41.8162	55.748
		43.757	42.5146	62.2396	47.3571	45.582	49.2695	52.9614	47.798	62.2484	57.1812	63.9928	42.4695	27.7142	58.6803	51.8111	43.4449	40.1406	30.9889	13.2639	27.4853	57.4888	41.2227	46.5838	52.6596
		64.4849	60.9028	74.5221	43.757	42.5146	62.2396	38.1944	62.4932	58.1452	64.1624	48.827	41.4793	40.5093	48.341	38.6021	24.4605	59.6105	71.2563	18.9415	12.8117	15.2834	15.5922	47.7778	58.4963
		13.6111	53.4614	37.0355	51.8207	50.7282	65.0771	50.6103	54.5093	48.1851	56.667	52.2839	25.274
		20.621	15.6233	51.8173	67.4434	54.8982	56.3389	26.1595	28.3438	44.1958	26.63	23.6166	37.7424
	Panel g1	REM
		Sham												CCI
		2	4	6	8	10	12	14	16	18	20	22	24	2	4	6	8	10	12	14	16	18	20	22	24
		12.3068	8.17684	13.4965	5.90011	7.67273	5.67771	3.33333	4.12275	3.55866	10.3912	7.8783	5.54735	6.07533	7.13462	5.52361	1.53165	6.6156	7.32839	3.20781	9.39204	5.72626	1.25348	0	3.72191
		4.24791	5.91922	7.90778	9.89131	8.98582	7.59706	0	3.92157	1.68303	6.98324	4.80531	13.1666	8.43823	4.10148	25.8563	12.3019	4.32085	5.80913	0	3.827	8.24723	4.72222	7.7514	6.30252
		9.31635	6.72221	5.31334	2.55878	4.7883	10.3713	1.04457	0.416667	7.61173	1.3947	7.77311	9.87404	0	0	8.26879	2.55873	0	9.47129	5.09397	2.78474	6.55316	5.91922	0	7.06042
		8.97616	5.51074	9.51109	0.21097	5.12347	1.84405	5.77191	9.02258	7.19043	0	4.34174	8.27361	1.80305	1.53203	6.8675	0.27894	0.348675	10.8939	0	0	6.33457	16.1243	3.50931	5.68655
		13.0246	6.47129	5.08652	9.19958	6.55261	0.139082	10.3184	3.58033	9.85438	10.4072	3.9169	0	6.25832	2.52479	5.45734	8.89781	9.20868	4.53698	0.278164	3.01875	4.87489	9.17245	5.33735	4.21348
		3.1337	7.51624	7.73934	4.2881	4.66324	0	0	4.55821	4.06016	5.58659	1.94986	0	12.986	9.57036	10.2797	5.13176	6.51408	7.26239	0	2.36111	3.48502	10.731	9.00155	6.39944
		12.1044	9.94332	9.64351	12.6932	5.71595	8.86093	13.1128	5.49056	3.77521	7.02084	5.0762	0.485437	12.7072	2.87115	8.6857	7.17263	4.26891	7.96546	0	5.77754	9.59206	0.486787	3.41226	8.68464
		8.09215	5.23307	6.81132	8.89558	8.83574	10.0876	0	0	2.66162	1.50892	2.78048	0.694734	0	2.36769	4.18296	6.59488	6.8203	5.50848	5.21558	0.207469	4.81172	2.08662	1.94561	8.23547
		6.10098	7.85617	12.2073	2.39437	0.904033	0.349162	2.08623	0.980392	4.47162	6.89415	14.4424	6.78703	0.97493	7.09582	9.81129	9.04459	6.39698	8.31944	0	4.54254	0	4.13745	3.48093	2.50988
		7.49224	12.4478	10.9975	8.15191	11.4041	7.89106	3.15126	7.84019	14.2724	6.69603	4.39161	6.2942	0	6.84521	5.46411	4.35835	3.76045	8.81023	0	2.64333	0	3.05952	7.14286	7.49052
		8.89662	10.1671	7.04324	11.5634	10.6009	8.14763	2.36827	0.97629	11.4722	7.66735	4.72222	0	9.76135	3.48065	8.33756	0.763889	1.25	4.26485	0	0	0	0	5.61179	1.90141
		8.22485	8.15764	11.1247	7.59414	8.35483	6.64994	7.80567	3.47222	0.208623	0	4.88418	0	2.73011	4.70136	5.99978	6.84746	3.48189	5.06959	0	0.141443	2.03652	0	4.00916	8.08928
		0	4.80976	10.9134	8.05745	7.79734	10.1914	7.11902	9.47936	15.2569	13.8418	11.6936	5.98984	3.20569	8.08949	8.24764	8.57741	4.74198	6.96379	0	1.25698	7.2382	1.68776	3.65249	3.03657
		3.88889	2.29167	6.54034	0	4.80976	10.9134	1.94444	8.37449	9.03646	10.647	4.73384	2.43056	0.278552	2.95513	0.348675	3.17981	6.00823	12.5098	1.60167	3.27269	0.981767	1.32496	5.06944	9.16507
		0	6.84085	4.48179	9.73389	6.04486	3.92707	8.1422	6.11664	12.9653	9.25943	8.11566	1.68303
		1.80691	1.7313	8.14891	8.23614	8.20252	4.05185	4.61146	5.4593	5.94406	3.22129	5.74314	1.12518
	Panel e2	Wake							Panel f2	NREM							Panel g2	REM
		Day		Night						Day		Night						Day		Night
		Sham	CCI	Sham	CCI					Sham	CCI	Sham	CCI					Sham	CCI	Sham	CCI
		17.8608	46.191	37.9109	64.5189					73.2674	48.1075	56.2838	31.5975					8.87177	5.70153	5.80527	3.88358
		24.2946	44.4087	41.5277	68.2631					68.2805	45.4533	53.379	26.5952					7.42485	10.138	5.09328	5.14173
		27.5023	58.2056	63.6282	63.2351					65.986	38.4113	31.686	32.1963					6.51171	3.38313	4.6858	4.56858
		42.1894	66.812	52.3117	63.8197					52.6145	29.5673	41.9216	30.9045					5.19608	3.62067	5.76671	5.27579
		30.7078	40.6679	48.0604	55.8201					62.5466	53.1848	45.5934	39.6974					6.74561	6.14732	6.3462	4.48252
		32.3743	29.4842	45.3583	61.5558					63.069	61.8917	51.9492	33.1145					4.55677	8.62406	2.69247	5.32969
		21.4304	45.1479	47.1123	59.9573					68.7427	47.5736	47.0609	35.3839					9.82689	7.27851	5.82683	4.65888
		16.0559	48.769	55.1458	71.5125					75.9516	46.9853	43.5799	24.7371					7.99257	4.24572	1.27429	3.75041
		23.8865	40.1005	39.0372	61.6087					71.1448	52.959	55.0192	35.9461					4.96867	6.94051	5.94365	2.44513
		26.7572	47.2747	40.8146	67.9516					63.512	47.8522	52.0778	28.6591					9.73077	4.87306	7.10762	3.38937
		23.7232	57.863	58.8018	80.6219					66.8737	37.494	36.6638	18.1259					9.40316	4.64305	4.5344	1.2522
		30.4929	46.1796	51.6421	68.0028					61.1561	49.0154	45.6295	29.6178					8.35102	4.80503	2.72845	2.3794
		44.5851	51.2323	34.9947	57.404					48.4533	42.13	54.4419	39.784					6.96156	6.63767	10.5634	2.812
		37.1891	48.6567	41.5886	68.2802					58.0702	47.13	52.2169	28.1505					4.74068	4.21336	6.19447	3.56927
		49.5396		44.3647						45.289		47.9216						5.17141		7.71371
		50.18		64.5346						44.457		31.1147						5.36294		4.35074

## Sheet: S Fig. 2
Supplementary figure 2
			Panel b	c-Fos+ cells/mm2
				Sham		CCI
				85		754
				73		863
				68		764
				54		813
				65		732
				75		678
	Panel c2	CCI-Identified		CCI-Unidentified				Panel d2	Latency (ms)			Panel e2	Correlation
		Jitter (ms)	Reliability	Jitter (ms)	Reliability				1.4				0.996
		1.47896	0.7543	5.48004	0.2365				1.7				0.964
		1.79588	0.9325	6.51764	0.19075				2				0.992
		2.1128	0.8049	6.78943	0.186508				1.8				0.987
		1.90152	0.9065	7.73458	0.15754				1.9				0.986
		2.00716	0.8865	5.54329	0.169022				1.8				0.989
		1.90152	0.741584	4.34762	0.179674				1.4				0.992
		1.47896	0.826256	6.77301	0.161729				1.9				0.993
		2.00716	0.989412	7.83891	0.214704				2.1				0.967
		1.93473	0.749371	5.43234	0.138916				2				0.978
		1.8426	0.949531	3.21049	0.184115				1.5				0.996
		1.38195	0.84397	6.57895	0.0716339				1.9				0.991
		1.75047	0.9546	7.93954	0.0849498				2.2				0.994
		2.02686	0.9689	4.63105	0.152811				1.9				0.986
		1.75047	0.9321	6.0377	0.0998642				1.7				0.982
		1.56621	0.8932	7.51025	0.082567				2.1				0.985
		1.93473	0.82369	4.49345	0.173446				2				0.984
		1.8426	0.87459	5.86734	0.15568				2.2				0.983
		2.02686	0.93459						2.3				0.981
		2.11899	0.89546						1.9				0.988
		1.75047	0.842316						1.9				0.991
		1.75047	0.94683						1.7				0.973
		1.615	0.9316						2.2				0.975
		2.09	0.987402						2.4				0.964
		2.28	0.765842						1.6				0.956
		1.52	0.794523						1.5				0.994
		1.425	0.91256						2				0.984
		1.9	0.93654						1.6				0.981
		1.52	0.9563

[truncated: 10 more sheets: S Fig. 4, S Fig. 5, S Fig. 6, S Fig. 7, S Fig. 8, S Fig. 9, S Fig.10, S Fig. 12, S Fig. 13, S Fig. 14]
